# Supplementary material for: Information overload in group communication: from conversation to cacophony in the Twitch chat
Source: R Soc Open Sci. 2019 Oct 9;6(10):191412. doi: 10.1098/rsos.191412 (PMC6837236; doi:10.1098/rsos.191412)
Supplement: List of Discourse Markers [file rsos191412supp1.txt]

anyway
like
right
you know
fine
now
so
I mean
as I say
well
oh
good
great
okay
mind you
for a start
Look
Actual
actually
Mind
firstly
in addition
moreover
on the other hand
secondly
in conclusion
on the one hand
to begin with
in sum
thirdly
and
in general
second
to sum up
and then
in the end
secondly
what’s more
first
first of all
last of all
so
well
firstly
next
lastly
for a start
on top of that
third
thirdly
absolutely
fine
okay
wow
all right
right
good
quite
quite more formal
yeah
certainly
great
really
yes
definitely
I see
sure
exactly
no
wonderful
actually
frankly
I think
I’m sorry
admittedly
hopefully
literally
surprisingly
amazingly
honestly
naturally
thankfully
basically
ideally
no doubt
to be honest
certainly
if you ask me
obviously
to tell you the truth
clearly
I’m afraid
of course
understandably
confidentially
I must admit
predictably
undoubtedly
definitely
I must say
really
unfortunately
essentially
in fact
sadly
fortunately
indeed
seriously
apparently
kind of
perhaps
roughly
arguably
like
presumably
sort of
kind of
I think
maybe
probably
surely
just
Yuck
oh no
Yippee
